# Supplementary material for: PD-L1 Expression on Circulating Tumour-Derived Microvesicles as a Complementary Tool for Stratification of High-Grade Serous Ovarian Cancer Patients
Source: Cancers (Basel). 2021 Oct 16;13(20):5200. doi: 10.3390/cancers13205200 (PMC8534085; doi:10.3390/cancers13205200)
Supplement: Supplementary file 1 [file cancers-13-05200-s001.zip]

Archive with 1 entries (1 files):
- cancers-1413261-supplementary.pdf
